# Supplementary material for: Sustainable L2 writing pedagogy in Turkish higher education: Effects of AI-mediated feedback on self-regulated learning and writing performance
Source: PLoS One. 2026 Jul 14;21(7):e0344618. doi: 10.1371/journal.pone.0344618 (PMC13367666; doi:10.1371/journal.pone.0344618)
Supplement: S1 File — Dataset containing participant-level data used in the analyses, including writing performance scores, writing subcomponent scores, group assignments, proficiency classifications, and self-regulated learning questionnaire responses. (XLSX) [file pone.0344618.s002.xlsx]

## Sheet: Sheet1
ID	Group	Proficiency	Pre_Overall	Post_Overall	Pre_Content	Post_Content	Pre_Organization	Post_Organization	Pre_Vocabulary	Post_Vocabulary	Pre_LanguageUse	Post_LanguageUse	Pre_Mechanics	Post_Mechanics	SRL_1	SRL_2	SRL_3	SRL_4	SRL_5	SRL_6	SRL_7	SRL_8	SRL_9	SRL_10	SRL_11	SRL_12	SRL_13	SRL_14	SRL_15	SRL_16	SRL_17	SRL_18	SRL_19	SRL_20	SRL_21	SRL_22	SRL_23	SRL_24	SRL_25	SRL_26	SRL_27	SRL_28	SRL_29	SRL_30	SRL_31	SRL_32	SRL_33	SRL_34	SRL_35
1	IMF	B1-B2	79.1	82.24	80.73	82.02	79.14	81.45	80.61	85.07	77.18	82.89	79.05	83.1	4	4	7	3	7	6	3	1	4	1	5	7	7	1	7	6	6	1	6	4	7	5	3	7	1	6	7	3	7	4	7	6	1	4	4
2	IMF	B2-C1	69.91	72.66	71.49	73.54	70.65	71.47	69.04	74.68	72.54	72.97	72.6	73.33	2	4	2	6	1	5	6	2	5	2	4	6	4	3	7	4	7	4	7	5	7	2	1	4	3	4	2	3	6	6	4	7	3	7	3
3	IMF	B1-B2	76.34	79.13	74.27	79.55	78.52	78.97	77.59	81.52	73.22	79.54	75.56	80.1	7	1	3	6	2	7	5	1	4	4	4	3	5	5	5	6	1	5	1	6	1	5	1	5	5	6	4	4	1	1	4	3	7	6	6
4	IMF	B1-B2	66.58	67.67	65.17	66.74	68.02	66.12	64.89	66.91	69.13	65.76	66.92	69.67	2	3	2	2	5	1	4	5	4	5	3	7	6	3	2	7	7	2	3	5	7	6	6	4	6	7	7	5	4	1	6	2	6	5	2
5	IMF	B1-B2	69.42	72.83	70.2	72.51	72.65	72	70.22	71.34	69.74	71.2	69.4	73.12	4	5	6	2	2	1	4	6	4	1	2	5	3	5	2	5	5	2	4	3	5	3	5	3	3	6	7	2	6	3	1	3	4	6	1
6	IMF	B2-C1	76.29	76.88	77.06	76.14	75.13	75.09	78.45	76.7	76.14	78.46	78.07	77.95	6	7	2	6	4	3	1	1	6	2	6	6	5	3	4	7	7	3	7	6	3	6	2	7	2	3	6	1	4	2	4	1	6	5	6
7	IMF	B1-B2	78.72	81.31	79.5	80.43	80.03	84.26	75.02	81.39	77.91	81.25	82.51	81.18	7	5	2	1	4	7	1	4	7	2	5	7	2	2	6	6	5	4	1	4	6	2	4	4	4	3	2	5	5	4	3	1	1	1	2
8	IMF	B1-B2	76.17	80.36	81.95	81.64	76.45	80.41	74.98	82	76.77	81.38	75.37	82.52	2	4	1	3	4	4	6	7	2	2	5	4	7	3	1	4	5	7	4	1	3	1	4	3	3	3	2	6	3	7	4	5	3	3	5
9	IMF	B1-B2	74.88	75.89	75.74	76.42	78.16	74.84	75.75	73.35	74.82	75.93	74.15	74.87	3	5	2	5	6	6	5	6	7	4	7	7	4	6	5	4	6	7	3	5	3	1	6	1	7	6	2	7	1	2	3	7	4	7	7
10	IMF	B2-C1	74.05	75.48	75.75	74.44	72.83	75.8	73.74	77.77	75.7	75.52	75.61	78.18	3	1	7	2	7	3	4	1	5	5	4	1	4	2	2	6	5	6	7	3	5	6	1	4	7	4	7	4	4	1	2	1	2	7	4
11	IMF	B1-B2	68.75	70.85	70.18	72.2	67.49	70.68	69.3	70.61	68.92	72.25	69.77	70.79	2	1	1	2	6	4	6	6	4	4	2	5	6	3	5	3	2	1	4	4	7	4	7	7	7	5	3	1	2	2	6	3	7	2	3
12	IMF	B1-B2	72.16	73.66	73.14	74.12	71.26	73.33	71.25	73.02	72.39	72.88	74.93	71.51	6	4	4	6	1	2	6	6	7	3	3	7	2	5	2	5	4	4	6	7	6	3	4	5	4	5	1	3	4	1	1	4	3	2	5
13	IMF	B1-B2	73.33	73.78	72.85	75	70.14	74.7	73.46	72.26	72.78	73.92	74.2	73.97	5	4	3	4	4	6	2	6	6	7	2	2	6	5	5	1	4	4	6	7	5	3	1	3	7	2	4	7	2	2	4	4	5	3	3
14	IMF	B1-B2	80.16	82.23	81.3	83.17	79.37	83.36	79.92	79.74	80.07	81.53	79.62	81.2	4	7	1	5	5	2	7	5	5	2	7	2	2	5	3	2	6	1	5	4	1	1	5	5	5	5	1	2	6	3	3	5	1	2	6
15	IMF	B2-C1	76.95	77.88	75.79	76.64	75.81	77.09	78.7	79.12	77.41	77.23	77.83	79.14	3	7	6	5	2	7	1	4	3	3	1	1	3	4	7	4	2	7	5	4	4	7	2	7	3	5	7	6	1	5	5	6	3	7	1
16	IMF	B1-B2	67.47	69.94	67.11	69.1	67.69	69.08	67.85	70.05	64.9	69.48	69.13	68.96	5	6	4	2	7	5	5	3	7	6	2	4	7	1	2	2	7	7	4	4	3	5	5	2	7	3	1	3	4	3	1	3	7	6	1
17	IMF	B2-C1	76.86	77.94	76.13	79.06	77.37	77.53	77.36	76	74.84	78.27	78.09	77.27	2	4	1	1	3	6	4	3	3	1	7	5	4	5	5	1	3	7	1	6	4	7	6	3	1	3	7	4	7	3	2	3	3	1	1
18	IMF	B2-C1	73.67	77.22	73.79	78.13	76.48	73.76	73.05	75.27	74.78	76.5	74.43	74.38	5	3	1	4	5	4	6	1	4	7	1	3	4	2	1	7	7	3	6	4	5	2	3	4	4	6	1	1	4	5	3	1	7	1	3
19	IMF	B2-C1	72.35	73.57	75.83	73.54	73.78	71.3	71.62	73.07	72.61	75.45	73.95	72.89	7	5	3	5	7	5	4	6	6	1	1	1	3	5	3	2	3	4	1	5	5	5	3	3	5	2	2	4	7	5	7	7	5	3	5
20	IMF	B1-B2	78.15	79.83	75.35	80.01	77.29	81.88	77.5	82.33	77.88	78.49	79.91	76.19	1	4	7	2	6	1	2	1	6	4	3	4	1	4	3	1	5	2	1	3	5	5	3	5	1	1	5	7	1	4	7	3	4	2	1
21	IMF	B2-C1	80.04	82.85	81.07	84.77	78.69	85.32	80.63	82.46	80.07	82.57	82.11	80.48	3	2	6	5	6	4	5	5	7	7	6	3	7	6	1	6	1	1	4	6	4	6	5	1	1	7	2	1	4	7	6	2	2	6	5
22	IMF	B1-B2	79.59	80.36	77.17	79.47	80.33	79.99	78.96	78.11	80.11	79.7	80.56	81.5	2	6	5	7	5	3	6	5	5	5	4	2	6	2	5	3	3	7	1	4	5	1	4	3	1	2	2	5	2	7	6	6	5	1	3
23	IMF	B2-C1	71.62	73.85	70.92	74.67	69.64	74.72	72.06	73.48	70.81	76.02	71.37	75.03	4	2	5	4	6	1	4	2	5	3	2	2	3	4	4	4	1	6	6	2	1	7	2	4	1	2	6	2	4	4	2	1	2	1	6
24	IMF	B2-C1	74.01	77.32	75.64	77.01	76.76	77.78	77.12	76.91	72.84	77.61	74.23	77.95	6	1	1	4	4	1	1	5	6	5	1	3	6	6	1	1	4	7	3	2	5	7	3	2	3	4	6	5	3	3	2	2	4	4	5
25	IMF	B2-C1	76.89	77.28	76.99	76.96	78.66	81.9	78.2	73.24	77.18	78.83	78.7	75.83	7	7	2	7	1	3	7	2	5	4	2	1	5	7	5	2	1	7	5	3	2	1	6	6	7	6	1	5	6	3	6	5	3	4	6
26	IMF	B2-C1	79.79	81.97	78.17	83.62	79.09	83.65	79.3	81.89	78.32	79.75	78.56	81.9	2	5	6	3	2	6	2	4	6	1	6	2	4	7	1	4	4	5	3	7	7	7	6	1	6	4	7	4	5	1	4	4	2	7	3
27	IMF	B2-C1	73.24	75.5	72.17	76.74	70.67	75.31	75.05	75.16	73.86	75.9	73.8	75.5	4	4	4	7	1	1	5	1	7	7	4	5	6	2	1	3	2	3	1	1	4	1	3	2	3	2	2	7	2	1	4	5	1	1	3
28	AF	B2-C1	74.56	78.5	75.58	79.72	76.6	77.07	73.95	79.55	72.01	79.84	73.97	76.77	6	2	2	6	7	7	2	7	2	5	6	6	2	3	2	6	2	1	3	1	2	6	3	3	3	2	1	2	3	7	3	4	1	3	4
29	AF	B2-C1	70.42	71.94	69.33	73.9	70.25	69.53	67.36	74.71	71.97	72.06	70.46	74.19	6	5	2	6	2	4	1	4	6	5	4	7	6	1	5	7	6	5	6	7	5	4	2	5	5	2	6	1	7	4	5	5	7	5	3
30	AF	B2-C1	70.02	71.43	70.34	71.46	71.87	71.74	68.5	73.12	70.73	73.03	71.93	72.75	2	1	6	2	2	5	5	5	3	1	5	3	5	1	4	4	6	5	6	6	1	5	3	7	5	5	5	1	6	6	3	3	5	5	3
31	AF	B1-B2	79.06	82.68	79.12	83.71	76.66	81.55	76.25	82.28	79.44	81.91	79.34	82.35	7	7	7	4	1	1	2	4	5	7	4	3	7	4	7	7	5	6	1	6	3	6	2	5	7	7	4	6	1	6	5	2	4	6	2
32	AF	B1-B2	81.5	84.86	80.53	84.39	80.6	82.73	80.98	83.2	82.98	86.97	81.57	84.9	5	3	1	3	5	4	3	4	6	3	3	2	4	6	2	1	3	4	4	6	6	3	6	4	6	7	1	3	2	4	2	4	7	1	1
33	AF	B2-C1	75.08	78.38	78.29	78.86	75.08	77.41	75.1	82.24	77.57	81.82	73.04	78.69	5	6	1	3	2	2	1	4	6	1	6	1	3	1	1	3	5	6	3	1	7	2	3	5	5	4	5	6	5	1	1	1	5	1	4
34	AF	B2-C1	79.92	83.33	80.87	83.14	79.99	81.71	82.43	83.42	81.44	82.79	81.04	80.27	6	5	1	5	1	4	1	5	7	5	1	5	5	6	7	2	4	4	4	2	6	4	5	1	7	2	4	6	6	7	3	2	5	7	7
35	AF	B2-C1	77.03	79.21	73.99	79.36	76.35	81.74	77.52	79.23	74.27	78.54	78	78.84	5	5	1	5	2	5	1	7	5	3	5	1	4	6	6	3	5	4	4	1	5	3	7	5	7	7	3	1	7	7	3	1	7	1	4
36	AF	B1-B2	72.5	75.78	72.78	76.67	73.43	77.1	72.17	75.74	70.58	77.96	75.74	74.75	1	3	5	7	3	4	3	6	2	3	3	4	6	4	7	3	1	1	2	5	7	5	5	4	2	3	1	4	5	1	5	2	6	3	4
37	AF	B2-C1	77.03	80.38	76.03	79.15	75.42	80.37	78.27	80.68	76.09	82.75	76.56	78.88	6	5	1	3	5	3	3	4	7	1	2	4	7	4	1	5	4	7	1	4	7	7	6	6	6	7	1	5	1	6	2	2	5	4	7
38	AF	B1-B2	82.32	84.46	83.6	87.6	82.11	86.68	79	84.25	82.36	83.68	82.65	84.04	6	1	5	7	4	5	4	2	2	5	6	6	1	4	1	3	6	1	5	6	1	1	2	3	5	6	3	7	1	2	2	5	6	1	2
39	AF	B1-B2	75.24	80.48	74.05	78.97	75.42	80.59	75.59	79.62	76.02	79.85	75.61	83.17	4	1	5	7	2	6	6	5	7	4	7	2	7	1	5	3	2	3	6	2	7	5	5	7	6	6	3	5	7	2	7	4	1	1	6
40	AF	B1-B2	82.44	86.01	82.27	84.19	83.21	84.72	83.6	85.19	81.35	85.59	84.81	86.97	5	3	7	5	3	2	7	4	5	5	7	2	1	7	5	4	6	4	6	3	4	6	2	3	3	7	1	5	2	1	5	4	1	7	3
41	AF	B1-B2	63.61	65.18	64.37	66.92	64.68	67.47	61.39	65.13	63.89	63.16	63.47	64.32	7	6	1	4	4	3	2	7	1	2	1	2	2	4	2	2	3	5	1	3	2	2	5	5	3	3	3	2	7	2	2	7	5	2	1
42	AF	B1-B2	79.1	82.89	80.4	84.07	77.41	83.69	80.81	82.07	77.97	81.51	79.52	83.75	6	4	3	7	4	6	4	6	5	7	4	6	7	1	4	4	4	7	7	4	2	6	5	2	6	6	2	1	4	5	6	2	1	7	5
43	AF	B2-C1	75.79	77.62	73.99	78.56	73.49	76.07	76.3	76.55	74.87	76.12	76.7	79.72	7	2	4	1	7	4	2	5	5	6	1	4	4	4	2	4	4	2	7	2	2	4	2	3	2	5	4	7	1	4	4	3	4	7	7
44	AF	B2-C1	74.05	78	73.55	78.94	75.97	77.71	73.43	78.16	71.94	76.85	74.33	79.39	1	4	2	4	2	5	7	3	2	4	7	1	1	5	3	1	1	3	7	1	4	4	4	6	2	7	4	4	6	4	7	3	6	3	6
45	AF	B2-C1	75.81	80.2	75.1	80.18	76.31	78.89	76.76	79.82	74.43	80.15	75.14	80.29	4	5	5	3	1	2	6	6	2	3	2	6	3	6	1	4	3	1	5	1	6	2	5	5	6	5	4	2	4	1	6	1	6	6	7
46	AF	B2-C1	66.46	68.47	65.48	67.13	65.33	66.4	69.86	70.73	64.43	68.82	66.75	67.5	2	2	6	3	2	3	3	2	5	4	5	6	4	4	7	5	2	6	6	5	1	3	3	7	5	7	2	3	3	3	1	1	5	1	3
47	AF	B2-C1	74.41	78.57	77.06	78.68	76.74	79.96	74.68	74.59	72.95	80.89	76.02	79.61	7	3	6	7	3	6	6	4	5	7	5	1	3	2	6	5	7	3	1	5	7	3	7	4	4	1	7	4	5	6	3	5	1	7	2
48	AF	B1-B2	77.01	80.5	77.61	79.49	77.18	83.37	77.38	82.14	78.59	79	75.47	81.09	6	3	4	4	4	6	3	7	5	3	6	2	7	6	1	7	4	3	6	1	4	4	6	6	2	1	3	6	4	1	7	2	2	7	7
49	AF	B2-C1	82.05	86.04	80.16	87.5	83.82	83.94	81.36	87.91	80.63	87.51	82.25	87.38	1	6	6	5	2	2	7	3	2	7	5	5	3	6	1	1	4	7	4	3	2	4	4	5	1	1	5	4	5	2	1	1	7	2	3
50	AF	B2-C1	73.07	78.34	74.44	78.12	73.17	79.19	71.79	75.23	77.02	78.02	72.02	79.3	3	2	3	5	1	7	6	7	5	3	6	1	1	4	2	7	1	3	3	6	5	7	2	6	3	6	3	4	7	6	3	1	7	7	3
51	AF	B1-B2	71.76	74.47	74.95	73.23	74.85	73.49	73.01	73.95	72.5	74.39	73.55	76.04	1	1	6	6	7	4	4	3	5	4	6	4	4	7	6	7	5	3	3	3	3	1	4	3	6	5	1	5	4	3	4	6	6	5	2
52	AF	B2-C1	73.14	75.24	74.69	74.76	75.78	74.51	71.86	74.68	73.42	76.25	70.86	74.43	1	2	2	3	2	2	5	5	4	3	6	3	6	3	6	6	2	2	6	5	7	7	1	7	1	5	6	4	7	2	2	2	5	6	4
53	AF	B1-B2	79.52	81.45	77.24	82.07	79.15	80.56	79.63	79.34	78.23	79.77	78.68	83.43	4	5	2	2	5	6	4	3	1	3	7	3	5	7	6	2	6	6	2	4	4	7	1	4	6	5	4	6	3	7	6	5	5	1	4
54	AF	B2-C1	76.88	78.9	76.15	78.05	78.34	77.6	76.16	77.73	77.93	79.47	77.45	79.2	2	1	5	6	7	1	2	2	3	2	7	7	1	4	2	2	3	6	5	1	4	3	5	5	7	3	3	6	1	5	5	1	4	1	1
55	AF	B1-B2	73.02	75.92	74.92	74.69	73.98	76	73.73	74.26	72.15	76.17	75.36	79.04	3	7	1	5	1	3	4	2	1	5	4	7	1	6	1	4	4	6	7	5	1	2	5	1	3	5	5	1	3	2	6	5	3	2	1
56	AF	B2-C1	77.71	81.12	76.65	81.48	79.76	79.87	78.21	83.75	77.89	81.86	77.61	80.09	5	7	7	4	3	2	7	1	4	5	3	6	6	2	2	4	4	4	5	5	1	3	3	4	3	3	1	4	1	5	4	4	3	3	4
57	GenAI-F	B2-C1	75.84	81.75	76.5	82.12	74.39	82.16	77.39	83.16	79.68	82.19	75	84.36	5	7	3	5	4	7	1	2	3	6	6	3	4	6	5	6	6	5	5	6	4	1	7	1	2	1	2	5	7	6	1	5	6	1	6
58	GenAI-F	B1-B2	79.76	86.5	80.92	85.74	80.79	86.42	78.99	88.41	79.61	90.18	82.58	86.8	7	3	5	4	2	6	2	6	7	6	6	5	4	7	5	4	2	6	4	1	2	6	6	6	2	1	7	4	1	5	5	3	7	5	5
59	GenAI-F	B1-B2	72.24	77.76	70.85	77.05	73.83	77.4	71.84	78.84	73.96	76.8	70.07	76.78	1	2	3	6	1	4	6	3	5	2	3	2	7	2	2	2	5	3	5	6	3	4	4	2	1	6	2	3	5	6	2	3	4	1	3
60	GenAI-F	B1-B2	73.93	81.61	73.84	81.95	71.29	80.24	72.46	79.91	72.87	80.81	70.63	80.88	4	7	1	3	7	6	2	2	4	6	1	4	3	1	6	7	4	3	3	1	7	4	1	4	7	7	5	3	6	6	4	5	4	5	5
61	GenAI-F	B1-B2	73.64	78.74	68.77	76.57	71.86	77.87	72.97	77.95	73.58	77.8	74.3	78.26	4	4	6	5	5	4	5	5	7	7	6	7	7	5	1	3	2	6	4	6	1	1	5	6	6	1	1	5	3	6	5	3	4	6	3
62	GenAI-F	B1-B2	68.81	78.39	67.28	76.28	65.76	79.53	69.38	79.13	71.47	77.56	68.06	79.03	5	6	6	7	1	2	3	7	5	4	4	5	6	6	2	5	6	7	1	3	7	7	6	1	7	7	4	1	4	6	4	4	6	6	4
63	GenAI-F	B1-B2	76.73	83.17	76.35	82.09	76.33	83.92	77.87	81.34	75.79	82.21	75.2	83.96	7	4	7	4	6	4	6	7	2	1	5	4	7	4	2	3	1	6	5	4	2	2	4	3	3	7	3	1	3	6	4	2	3	4	1
64	GenAI-F	B1-B2	76.57	80.79	74.7	80.47	77.65	79.32	75.19	81.86	79.29	82.57	77.64	79.93	7	7	1	3	5	5	2	1	6	7	5	4	6	1	2	3	5	3	5	4	7	4	5	3	1	6	1	6	5	2	2	3	7	4	6
65	GenAI-F	B1-B2	75.42	79.32	77.87	79.78	77.68	79.47	76.73	78.96	76.48	81.45	75.79	79.28	7	6	5	2	7	5	6	7	4	1	2	2	4	5	3	2	3	4	1	1	5	5	5	2	4	2	7	6	1	6	7	3	4	5	1
66	GenAI-F	B2-C1	74.34	80.57	72.2	82.78	74.46	81.7	76.38	80.01	73.5	79.71	73.5	83.78	3	5	7	4	3	5	6	3	2	1	2	6	3	4	5	3	4	1	5	2	1	7	1	4	1	2	2	2	5	2	3	5	7	3	5
67	GenAI-F	B2-C1	69.03	74.2	68.37	75.48	71.47	71.69	69.65	75.26	69.98	72.95	67.11	76.79	2	4	1	6	4	7	6	1	4	2	5	3	7	3	7	6	2	1	1	7	2	4	1	4	5	4	7	5	2	6	5	4	1	1	1
68	GenAI-F	B1-B2	73.51	80.08	73.7	79.84	71.44	80.89	76.32	80.74	74.97	80.79	74.82	80.73	3	2	4	2	7	7	3	3	4	7	5	2	1	4	6	1	1	6	4	5	2	5	5	4	1	6	7	4	2	5	2	7	5	7	4
69	GenAI-F	B2-C1	73.86	80.07	76.02	80.04	71.3	79.07	72.7	79.53	74.79	79.24	74.83	80.12	6	2	2	2	3	1	7	5	2	2	7	5	2	2	4	4	3	2	3	5	3	1	2	6	7	4	5	7	4	7	4	7	5	1	6
70	GenAI-F	B2-C1	71.79	77.18	69.64	75.68	71.71	78.04	69.92	78.92	69.43	78.13	71.64	77.36	6	4	7	1	2	7	4	1	3	3	4	6	5	2	7	1	7	6	1	1	3	1	5	7	5	4	5	5	5	6	2	7	7	4	5
71	GenAI-F	B2-C1	74.67	78.9	76.42	78.88	75.25	77.76	72.01	77.28	73.58	79.21	77.44	79.82	2	7	7	5	1	2	6	4	1	1	3	5	1	3	6	7	2	7	2	6	5	7	6	7	5	2	3	2	7	3	7	7	2	7	6
72	GenAI-F	B2-C1	77.22	80.45	77.23	80.01	77.17	77.74	79.46	81.37	76.85	78.17	75.61	78.91	5	2	5	4	6	6	1	6	5	4	2	6	4	1	4	5	2	6	1	2	2	4	5	2	5	6	5	6	4	6	3	2	2	5	3
73	GenAI-F	B1-B2	83.89	88.72	82.42	89.2	80.79	86.28	84.87	89.61	83.78	91.04	81.6	88.33	2	5	3	2	5	6	7	6	4	6	7	7	5	5	3	4	3	1	5	3	6	3	3	4	4	2	5	5	7	6	6	5	6	7	1
74	GenAI-F	B2-C1	76.19	82.97	76.88	81.73	76.05	83.04	76.1	82.51	77.12	85.66	75.15	80.47	4	1	4	1	5	1	5	3	5	4	7	5	2	4	2	3	1	3	7	6	2	5	7	6	1	4	1	5	4	5	5	5	6	1	6
75	GenAI-F	B1-B2	76.56	82.38	76.86	83.16	74.6	82.77	76.98	82.87	76.83	81.46	76.49	82.98	6	7	5	6	1	7	3	7	6	6	3	2	2	2	3	5	7	6	7	6	3	2	3	3	7	6	4	6	2	4	3	6	5	1	2
76	GenAI-F	B2-C1	75.06	78.7	74.16	81	76.07	77.34	73.38	76.82	73.06	78.11	75.43	79.67	1	5	1	3	6	4	2	4	2	1	7	6	3	1	3	4	6	3	4	1	6	4	3	1	1	4	3	2	4	5	1	4	1	3	1
77	GenAI-F	B2-C1	66.77	72.53	66.87	72.36	67.32	73.48	70.43	73.91	67.34	72.95	66.4	71.8	1	6	1	7	1	1	3	1	5	1	4	6	5	3	7	6	1	3	6	1	1	2	2	6	4	5	1	6	2	3	5	7	3	2	3
78	GenAI-F	B2-C1	75.28	81.36	74.7	81.96	73.87	78.87	75.47	81.08	76.2	81.86	75.81	83.72	5	5	1	7	2	4	2	4	2	1	5	4	3	7	1	6	5	2	4	5	1	4	2	7	3	7	4	1	1	4	3	2	3	7	6
79	GenAI-F	B1-B2	75.67	79.85	75.84	80.88	74.9	79.75	75.84	79.06	76.51	80.83	73.79	78.01	4	7	1	4	3	4	3	4	5	2	6	4	1	6	7	6	4	3	6	1	7	3	5	7	2	6	7	4	7	1	4	4	6	4	5
80	GenAI-F	B2-C1	86.48	92.22	87.48	91.61	84.9	90.4	87.57	93.79	88.11	95.23	88.65	90.02	3	6	3	2	7	3	2	7	1	7	3	1	6	7	5	6	3	1	7	1	4	3	3	3	7	6	1	6	5	1	5	7	1	4	3
81	GenAI-F	B1-B2	74.53	80.12	76.91	80.46	74.44	79.14	75.26	79.07	75.79	79.86	74.41	80.46	4	7	4	7	5	6	6	1	1	6	5	5	6	7	4	3	6	4	7	1	3	7	2	3	7	7	6	2	4	3	5	2	6	2	2
82	GenAI-F	B2-C1	76.76	80.54	74.9	80.56	78.19	80.61	77.09	78.43	77.45	79.35	78.43	82.11	1	2	6	5	2	5	4	5	1	7	5	4	6	2	2	1	7	4	1	5	4	7	1	1	1	4	1	3	2	5	2	4	3	1	6
83	GenAI-F	B1-B2	75.24	81.28	78.44	81.43	73.77	79.99	74.06	78.95	75.14	79.21	75.76	83.81	1	1	2	7	3	7	2	7	1	2	1	1	5	3	7	4	3	5	3	3	6	3	5	3	2	5	5	1	3	2	4	5	7	3	7
84	GenAI-F	B2-C1	70.14	76.48	67.21	75.32	70.9	75.91	70.85	77.39	67.65	75.39	70.83	75.79	6	7	3	7	2	4	2	4	1	2	3	7	6	4	4	3	3	7	2	3	3	6	6	2	6	3	4	3	7	3	1	5	6	3	7
